# Supplementary material for: Iodine nutritional status of women in their first trimester of pregnancy in Catalonia
Source: BMC Pregnancy Childbirth. 2017 Jul 26;17:249. doi: 10.1186/s12884-017-1423-4 (PMC5530553; doi:10.1186/s12884-017-1423-4)
Supplement: Additional file 1. — Iodegest Data Analysis. (XLSX 47 kb) [file 12884_2017_1423_MOESM1_ESM.xlsx]

## Sheet: Iodegest T1 BMC 
Age	Ethnicity	Educational_Level	Urinary_Iodine	UI_150	Iodized_salt	Iodine_supplements	Milk_glasses	Fish	Milk_Salt
29	Native	High school	11	<150 ug/L	Non	Non	0	>3	Non Intake
29	Native	High school	13	<150 ug/L	Non	Non	>2	3	Milk intake
34	Native	University degree	13.8	<150 ug/L	Non	Non	1-2	2	Milk intake
29	Native	University degree	13.8	<150 ug/L	Yes	Non	1-2	1	Milk and salt intake
32	Native	University degree	23.1	<150 ug/L	Non	Non	>2	3	Milk intake
33	Native	Primary school education	26.9	<150 ug/L	Yes	Yes	1-2	>3	Milk and salt intake
28	Native	University degree	27	<150 ug/L	Non	Non	1-2	1	Milk intake
27	Native	High school	29	<150 ug/L	Non	Non	1-2	0	Milk intake
29	Native	High school	29.1	<150 ug/L	Non	Yes	1-2	2	Milk intake
20	Native	Primary school education	30	<150 ug/L	Non	Yes	1-2	2	Milk intake
23	Africa	Primary school education	31	<150 ug/L	Non	Non	0	1	Non Intake
29	Native	University degree	31	<150 ug/L	Non	Non	0	2	Non Intake
31	Native	High school	31	<150 ug/L	Non	Yes	1-2	2	Milk intake
26	Other	University degree	31.8	<150 ug/L	Yes	Non	0	0	Salt Intake
28	Native	University degree	32	<150 ug/L	Non	Non	0	>3	Non Intake
33	Native	High school	32	<150 ug/L	Yes	Non	0	>3	Salt Intake
30	Native	University degree	32.9	<150 ug/L	Non	Yes	1-2	0	Milk intake
21	Native	High school	33	<150 ug/L	Non	Non	0	1	Non Intake
29	Native	High school	33	<150 ug/L	Yes	Non	1-2	>3	Milk and salt intake
32	South America	University degree	35.7	<150 ug/L	Non	Non	0	2	Non Intake
23	Native	Primary school education	36	<150 ug/L	Non	Non	1-2	2	Milk intake
30	Native	University degree	36	<150 ug/L	Non	Yes	0	2	Non Intake
29	Native	University degree	36	<150 ug/L	Non	Yes	0	>3	Non Intake
25	South America	High school	38	<150 ug/L	Non	Non	1-2	2	Milk intake
41	Native	University degree	39	<150 ug/L	Non	Non	0	1	Non Intake
26	Africa	Iliterate	40	<150 ug/L	Non	Non	1-2	3	Milk intake
33	Native	University degree	40.6	<150 ug/L	Non	Yes	1-2	>3	Milk intake
28	Native	High school	42	<150 ug/L	Non	Non	1-2	>3	Milk intake
26	Native	High school	42	<150 ug/L	Yes	Non	0	2	Salt Intake
30	Native	University degree	42	<150 ug/L	Yes	Non	1-2	>3	Milk and salt intake
30	Native	University degree	42.8	<150 ug/L	Yes	Non	1-2	1	Milk and salt intake
31	Native	Primary school education	43	<150 ug/L	Non	Non	1-2	2	Milk intake
26	Native	Primary school education	43	<150 ug/L	Yes	Non	1-2	1	Milk and salt intake
24	Native	High school	44	<150 ug/L	Non	Non	1-2	1	Milk intake
34	South America	High school	44	<150 ug/L	Yes	Yes	1-2	2	Milk and salt intake
22	Africa	Primary school education	45	<150 ug/L	Non	Non	1-2	2	Milk intake
26	Native	High school	45	<150 ug/L	Non	Yes	1-2	2	Milk intake
32	South America	High school	47	<150 ug/L	Non	Non	0	1	Non Intake
33	Native	High school	47	<150 ug/L	Yes	Non	1-2	3	Milk and salt intake
33	Native	High school	48	<150 ug/L	Non	Non	1-2	>3	Milk intake
23	Africa	High school	48	<150 ug/L	Non	Yes	1-2	>3	Milk intake
29	Other	not completed primary school education	49	<150 ug/L	Non	Non	1-2	>3	Milk intake
29	Native	Primary school education	49.3	<150 ug/L	Non	Non	>2	>3	Milk intake
27	Other	University degree	50	<150 ug/L	Non	Yes	1-2	3	Milk intake
35	South America	Primary school education	51	<150 ug/L	Non	Non	1-2	1	Milk intake
34	Native	High school	51	<150 ug/L	Non	Non	1-2	1	Milk intake
	Native	University degree	51	<150 ug/L	Yes	Non	1-2	2	Milk and salt intake
33	Native	University degree	51	<150 ug/L	Non	Yes	1-2	2	Milk intake
29	Native	High school	51.6	<150 ug/L	Yes	Non	0	2	Salt Intake
28	Native	University degree	51.9	<150 ug/L	Yes	Non	0	3	Salt Intake
			52	<150 ug/L
23	Africa	Primary school education	52.5	<150 ug/L	Yes	Yes	>2	>3	Milk and salt intake
30	Other	University degree	52.6	<150 ug/L	Non	Yes	1-2	1	Milk intake
30	South America	High school	53	<150 ug/L	Non	Non	1-2	2	Milk intake
34	Native	University degree	54	<150 ug/L	Non	Non	1-2	1	Milk intake
38	Native	High school	54	<150 ug/L	Yes	Non	>2	>3	Milk and salt intake
35	Native	University degree	54	<150 ug/L	Yes	Yes	1-2	2	Milk and salt intake
30	Native	High school	54.9	<150 ug/L	Yes	Non	1-2	1	Milk and salt intake
24	Native	Primary school education	55	<150 ug/L	Non	Non	1-2	2	Milk intake
22	Africa	Iliterate	55.2	<150 ug/L	Non	Non	1-2	3	Milk intake
24	Native	Primary school education	56	<150 ug/L	Non	Non	0	1	Non Intake
34	South America	University degree	56	<150 ug/L	Non	Non	1-2	1	Milk intake
36	Native	High school	56	<150 ug/L	Yes	Non	0	3	Salt Intake
24	Native	High school	56.4	<150 ug/L	Non	Non	>2	>3	Milk intake
40	Native	University degree	56.8	<150 ug/L	Non	Non	0	2	Non Intake
32	Native	not completed primary school education	57	<150 ug/L	Yes	Non	>2	1	Milk and salt intake
40	Native	High school	57	<150 ug/L	Yes	Non	1-2	>3	Milk and salt intake
34	Native	Primary school education	57	<150 ug/L	Yes	Non	1-2	>3	Milk and salt intake
40	Native	University degree	57	<150 ug/L	Non	Yes	1-2	2	Milk intake
35	Native	University degree	57.3	<150 ug/L	Non	Yes	1-2	1	Milk intake
29	Native	Primary school education	58	<150 ug/L	Non	Non	0	0	Non Intake
28	Native	High school	58.7	<150 ug/L	Non	Non	1-2	1	Milk intake
28	Native	University degree	58.9	<150 ug/L	Yes	Non	1-2	2	Milk and salt intake
27	Native	High school	59.3	<150 ug/L	Non	Non	1-2	2	Milk intake
28	Native	High school	59.6	<150 ug/L	Non	Non	1-2	1	Milk intake
27	Native	High school	59.8	<150 ug/L	Yes	Non	1-2	1	Milk and salt intake
33	Native	High school	60	<150 ug/L	Non	Non	1-2	3	Milk intake
33	Native	High school	60	<150 ug/L	Non	Non	1-2	>3	Milk intake
36	Native	High school	61	<150 ug/L	Non	Non	1-2	1	Milk intake
35	Native	High school	61	<150 ug/L	Non	Non	1-2	3	Milk intake
21	Africa	not completed primary school education	61	<150 ug/L	Non	Non	1-2	>3	Milk intake
32	South America	University degree	61	<150 ug/L	Non	Non	1-2	>3	Milk intake
19	Africa	Primary school education	61	<150 ug/L	Non	Yes	1-2	2	Milk intake
29	Native	High school	61	<150 ug/L	Yes	Yes	1-2	1	Milk and salt intake
32	Native	High school	61.1	<150 ug/L	Non	Yes	0	1	Non Intake
29	Native	High school	61.3	<150 ug/L	Yes	Non	1-2	1	Milk and salt intake
34	Native	Primary school education	61.4	<150 ug/L	Non	Non	1-2	3	Milk intake
35	Native	High school	61.8	<150 ug/L	Non	Non	1-2	2	Milk intake
17	Other	Primary school education	62	<150 ug/L	Non	Non	1-2	0	Milk intake
34	Native	High school	62	<150 ug/L	Non	Non	0	2	Non Intake
32	Native	High school	62	<150 ug/L	Non	Non	1-2	2	Milk intake
23	Native	University degree	62	<150 ug/L	Non	Non	1-2	2	Milk intake
27	Native	High school	62	<150 ug/L	Non	Non	1-2	>3	Milk intake
38	South America	University degree	62.1	<150 ug/L	Non	Non	1-2	1	Milk intake
31	Native	High school	62.8	<150 ug/L	Non	Non	>2	>3	Milk intake
26	Native	University degree	63	<150 ug/L	Non	Non	0	2	Non Intake
34	Native	High school	63	<150 ug/L	Non	Non	1-2	2	Milk intake
30	Native	High school	63	<150 ug/L	Non	Non	1-2	3	Milk intake
30	Native	High school	63	<150 ug/L	Yes	Non	1-2	1	Milk and salt intake
29	Native	High school	63	<150 ug/L	Yes	Yes	1-2	1	Milk and salt intake
25	Native	High school	63	<150 ug/L	Yes	Yes	1-2	2	Milk and salt intake
42	Native	University degree	63.3	<150 ug/L	Non	Non	1-2	2	Milk intake
38	Native	University degree	63.4	<150 ug/L	Non	Non	1-2	3	Milk intake
32	Native	High school	63.5	<150 ug/L	Non	Non	0	2	Non Intake
32	Native	High school	64	<150 ug/L	Non	Non	1-2	3	Milk intake
30	Native	University degree	64	<150 ug/L	Non	Non	0	>3	Non Intake
27	Native	High school	64	<150 ug/L	Yes	Non	1-2	2	Milk and salt intake
30	Native	University degree	65	<150 ug/L	Non	Non	0	1	Non Intake
32	Native	Primary school education	65	<150 ug/L	Non	Non	1-2	1	Milk intake
31	Native	University degree	65	<150 ug/L	Non	Non	1-2	3	Milk intake
31	Native	University degree	65	<150 ug/L	Yes	Yes	0	1	Salt Intake
24	Native	Primary school education	65.8	<150 ug/L	Non	Non	>2	2	Milk intake
21	Other	High school	66	<150 ug/L	Non	Non	1-2	1	Milk intake
30	Native	Primary school education	66	<150 ug/L	Non	Non	1-2	2	Milk intake
34	Native	High school	66.6	<150 ug/L	Non	Non	1-2	2	Milk intake
26	Native	High school	67	<150 ug/L	Yes	Non	1-2	2	Milk and salt intake
28	Native	High school	68	<150 ug/L	Non	Non	1-2	3	Milk intake
38	Native	High school	68	<150 ug/L	Yes	Non	>2	0	Milk and salt intake
37	Native	not completed primary school education	68	<150 ug/L	Yes	Non	0	>3	Salt Intake
29	Native	Primary school education	68.3	<150 ug/L	Yes	Yes	1-2	2	Milk and salt intake
32	Native	University degree	69	<150 ug/L	Non	Yes	1-2	1	Milk intake
30	Native	University degree	69	<150 ug/L	Non	Yes	1-2	3	Milk intake
22	Native	High school	69.8	<150 ug/L	Non	Non	1-2	0	Milk intake
30	Native	Primary school education	70	<150 ug/L	Non	Non	1-2	1	Milk intake
	Native	University degree	70	<150 ug/L	Non	Non	1-2	3	Milk intake
22	Native	High school	71	<150 ug/L	Yes	Non	0	2	Salt Intake
26	Native	Primary school education	72	<150 ug/L	Non	Non	1-2	0	Milk intake
32	Native	High school	73	<150 ug/L	Non	Non	0	1	Non Intake
32	Native	Primary school education	73	<150 ug/L	Non	Non	1-2	1	Milk intake
37	Native	Primary school education	73	<150 ug/L	Yes	Non	>2	1	Milk and salt intake
27	Native	High school	73	<150 ug/L	Yes	Non	0	3	Salt Intake
24	Native	Primary school education	73	<150 ug/L	Non	Yes	>2	2	Milk intake
33	Native	University degree	73.3	<150 ug/L	Non	Yes	1-2	2	Milk intake
31	Native	University degree	74	<150 ug/L	Yes	Non	1-2	3	Milk and salt intake
20	Native	not completed primary school education	74	<150 ug/L	Non	Yes	1-2	1	Milk intake
31	Native	High school	74	<150 ug/L	Yes	Yes	1-2	>3	Milk and salt intake
33	Native	High school	74.4	<150 ug/L	Non	Non	1-2	3	Milk intake
26	South America	Primary school education	75	<150 ug/L	Non	Non	1-2	1	Milk intake
38	Other	University degree	75	<150 ug/L	Yes	Non	1-2	1	Milk and salt intake
29	Native	University degree	75	<150 ug/L	Yes	Non	0	2	Salt Intake
33	Native	University degree	75	<150 ug/L	Non	Yes	0	3	Non Intake
29	Native	High school	75	<150 ug/L	Non	Yes	1-2	3	Milk intake
28	Native	University degree	76	<150 ug/L	Yes	Non	0	1	Salt Intake
22	Africa	not completed primary school education	76	<150 ug/L	Non	Yes	0	0	Non Intake
22	Native	Primary school education	76	<150 ug/L	Non	Yes	1-2	>3	Milk intake
38	Native	University degree	76	<150 ug/L	Yes	Yes	1-2	3	Milk and salt intake
28	Native	Primary school education	76.7	<150 ug/L	Non	Yes	1-2	0	Milk intake
27	Native	High school	77	<150 ug/L	Non	Non	1-2	1	Milk intake
38	Native	High school	77	<150 ug/L	Non	Non	1-2	1	Milk intake
32	Native	University degree	77	<150 ug/L	Non	Non	1-2	1	Milk intake
39	South America	University degree	77	<150 ug/L	Non	Yes	0	1	Non Intake
27	Native	High school	77	<150 ug/L	Yes	Yes	0	2	Salt Intake
33	Native	High school	77.5	<150 ug/L	Non	Yes	1-2	>3	Milk intake
21	Other	not completed primary school education	78	<150 ug/L	Non	Non	1-2	1	Milk intake
28	Native	University degree	78	<150 ug/L	Non	Yes	1-2	1	Milk intake
30	Native	High school	79	<150 ug/L	Yes	Yes	1-2	3	Milk and salt intake
32	Native	Primary school education	80	<150 ug/L	Non	Non	1-2	1	Milk intake
28	South America	High school	80.1	<150 ug/L	Non	Non	1-2	3	Milk intake
31	South America	University degree	80.3	<150 ug/L	Non	Non	>2	0	Milk intake
34	Native	Primary school education	80.5	<150 ug/L	Non	Non	1-2	2	Milk intake
40	Native	Primary school education	80.6	<150 ug/L	Yes	Non	1-2	1	Milk and salt intake
			81	<150 ug/L
32	Native	University degree	81	<150 ug/L	Non	Non	0	1	Non Intake
22	Native	High school	81	<150 ug/L	Non	Non	1-2	2	Milk intake
28	Native	High school	81	<150 ug/L	Non	Yes	1-2	2	Milk intake
32	Native	University degree	82	<150 ug/L	Non	Non	1-2	2	Milk intake
25	Native	Primary school education	82	<150 ug/L	Yes	Yes	1-2	3	Milk and salt intake
19	Native	Primary school education	83	<150 ug/L	Non	Non	0	2	Non Intake
36	Native	High school	83	<150 ug/L	Yes	Non	0	3	Salt Intake
20	Native	Primary school education	83	<150 ug/L	Non	Yes	0	2	Non Intake
34	Native	High school	84	<150 ug/L	Non	Non	0	2	Non Intake
37	Native	High school	84	<150 ug/L	Non	Non	0	3	Non Intake
31	Native	High school	84	<150 ug/L	Non	Non	1-2	>3	Milk intake
31	Other	not completed primary school education	85	<150 ug/L	Non	Non	1-2	0	Milk intake
36	Native	Primary school education	85	<150 ug/L	Non	Non	1-2	1	Milk intake
35	Africa	Iliterate	85	<150 ug/L	Non	Non	0	3	Non Intake
32	Native	University degree	85	<150 ug/L	Non	Non	1-2	>3	Milk intake
29	Native	University degree	86	<150 ug/L	Non	Non	1-2	2	Milk intake
28	Native	University degree	86.7	<150 ug/L	Yes	Non	1-2	3	Milk and salt intake
			87	<150 ug/L
28	Native	University degree	87	<150 ug/L	Non	Non	>2	2	Milk intake
23	Native	Primary school education	88	<150 ug/L	Non	Non	1-2	1	Milk intake
29	Native	University degree	88	<150 ug/L	Non	Non	1-2	1	Milk intake
21	Native	Primary school education	88	<150 ug/L	Non	Non	0	2	Non Intake
28	Native	High school	88	<150 ug/L	Non	Non	>2	3	Milk intake
29	Native	University degree	88	<150 ug/L	Yes	Yes	>2	1	Milk and salt intake
31	South America	High school	88.4	<150 ug/L	Non	Non	>2	1	Milk intake
33	Native	Primary school education	88.7	<150 ug/L	Yes	Non	1-2	>3	Milk and salt intake
33	Native	Primary school education	89	<150 ug/L	Non	Non	1-2	2	Milk intake
36	Native	University degree	89	<150 ug/L	Non	Non	1-2	3	Milk intake
30	Native	University degree	89	<150 ug/L	Non	Non	1-2	3	Milk intake
24	Africa	not completed primary school education	89	<150 ug/L	Non	Yes	0	0	Non Intake
29	Native	High school	89.5	<150 ug/L	Yes	Non	0	0	Salt Intake
35	Native	University degree	89.6	<150 ug/L	Yes	Non	1-2	>3	Milk and salt intake
28	Native	Primary school education	90	<150 ug/L	Non	Non	>2	2	Milk intake
23	Africa	High school	90	<150 ug/L	Non	Non	1-2	2	Milk intake
31	Native	High school	90	<150 ug/L	Non	Non	1-2	2	Milk intake
25	Native	High school	90	<150 ug/L	Non	Non	1-2	3	Milk intake
25	Native	University degree	90	<150 ug/L	Non	Yes	1-2	2	Milk intake
36	Native	Primary school education	90.1	<150 ug/L	Non	Yes	1-2	2	Milk intake
29	Native	University degree	90.7	<150 ug/L	Non	Non	0	>3	Non Intake
32	South America	High school	91	<150 ug/L	Yes	Non	0	1	Salt Intake
27	Native	High school	91	<150 ug/L	Yes	Yes	0	2	Salt Intake
29	Native	Primary school education	92	<150 ug/L	Non	Non	1-2	3	Milk intake
26	Native	High school	92	<150 ug/L	Non	Yes	1-2	3	Milk intake
28	Native	High school	92	<150 ug/L	Yes	Yes	>2	2	Milk and salt intake
28	Other	Primary school education	93	<150 ug/L	Non	Non	1-2	2	Milk intake
32	Native	Primary school education	93	<150 ug/L	Non	Non	1-2	2	Milk intake
26	Native	Primary school education	94	<150 ug/L	Non	Non	>2	2	Milk intake
31	Native	High school	94	<150 ug/L	Yes	Non	>2	2	Milk and salt intake
33	Native	High school	94	<150 ug/L	Yes	Non	>2	>3	Milk and salt intake
34	Native	High school	94	<150 ug/L	Non	Yes	1-2	2	Milk intake
25	Native	Primary school education	94	<150 ug/L	Non	Yes	>2	2	Milk intake
35	Native	High school	94.1	<150 ug/L	Yes	Yes	0	>3	Salt Intake
35	Native	High school	95	<150 ug/L	Non	Yes	1-2	3	Milk intake
28	Native	University degree	95	<150 ug/L	Yes	Yes	1-2	3	Milk and salt intake
31	Native	University degree	95	<150 ug/L	Yes	Yes	1-2	3	Milk and salt intake
28	South America	University degree	95.1	<150 ug/L	Non	Non	>2	1	Milk intake
32	Native	University degree	95.5	<150 ug/L	Yes	Yes	1-2	3	Milk and salt intake
32	Native	High school	96	<150 ug/L	Non	Yes	>2	3	Milk intake
25	Africa	High school	97	<150 ug/L	Non	Non	>2	2	Milk intake
28	Native	High school	97	<150 ug/L	Non	Non	1-2	3	Milk intake
29	Native	Primary school education	97	<150 ug/L	Non	Non	>2	>3	Milk intake
26	Native	University degree	97	<150 ug/L	Yes	Non	1-2	3	Milk and salt intake
31	Native	Primary school education	97	<150 ug/L	Non	Yes	1-2	2	Milk intake
28	Native	High school	97	<150 ug/L	Non	Yes	>2	3	Milk intake
25	Native	Primary school education	97.3	<150 ug/L	Non	Yes	1-2	2	Milk intake
31	Native	High school	98	<150 ug/L	Non	Yes	1-2	3	Milk intake
26	Native	High school	98	<150 ug/L	Yes	Yes	0	0	Salt Intake
35	Native	University degree	98	<150 ug/L	Yes	Yes	0	>3	Salt Intake
31	Native	High school	98.3	<150 ug/L	Non	Non	1-2	1	Milk intake
19	Native	Primary school education	99	<150 ug/L	Yes	Yes	1-2	1	Milk and salt intake
35	Native	Primary school education	99	<150 ug/L	Yes	Yes	1-2	3	Milk and salt intake
27	Native	High school	99.5	<150 ug/L	Non	Non	>2	2	Milk intake
24	Africa	High school	99.5	<150 ug/L	Non	Non	1-2	3	Milk intake
39	Native	High school	100	<150 ug/L	Yes	Non	0	>3	Salt Intake
			101	<150 ug/L
30	Native	University degree	101	<150 ug/L	Yes	Non	1-2	3	Milk and salt intake
39	Native	High school	101	<150 ug/L	Non	Yes	1-2	1	Milk intake
22	Native	Primary school education	102	<150 ug/L	Non	Non	1-2	2	Milk intake
31	Native	High school	103	<150 ug/L	Non	Yes	1-2	2	Milk intake
33	Native	High school	103	<150 ug/L	Yes	Yes	>2	0	Milk and salt intake
32	Native	University degree	104	<150 ug/L	Non	Non	0	1	Non Intake
28	Native	High school	104	<150 ug/L	Non	Non	0	3	Non Intake
28	Other	Primary school education	104	<150 ug/L	Yes	Non	>2	1	Milk and salt intake
38	Africa	High school	104	<150 ug/L	Non	Yes	1-2	2	Milk intake
26	Native	High school	105	<150 ug/L	Non	Non	1-2	0	Milk intake
31	Africa	University degree	105	<150 ug/L	Non	Non	0	1	Non Intake
27	Native	High school	105	<150 ug/L	Non	Non	1-2	1	Milk intake
28	Africa	Primary school education	105	<150 ug/L	Non	Non	1-2	3	Milk intake
29	Africa	Primary school education	105	<150 ug/L	Non	Non	1-2	>3	Milk intake
28	Native	Primary school education	105	<150 ug/L	Non	Yes	1-2	2	Milk intake
31	Native	University degree	106	<150 ug/L	Non	Non	1-2	0	Milk intake
23	Other	Primary school education	106	<150 ug/L	Non	Non	0	1	Non Intake
27	Native	High school	106	<150 ug/L	Non	Non	1-2	1	Milk intake
29	Native	High school	106	<150 ug/L	Non	Non	1-2	1	Milk intake
32	Native	University degree	106	<150 ug/L	Non	Non	>2	>3	Milk intake
34	Native	University degree	106	<150 ug/L	Yes	Non	1-2	2	Milk and salt intake
27	Other	High school	106	<150 ug/L	Non	Yes	>2	2	Milk intake
29	Native	Primary school education	107	<150 ug/L	Non	Non	1-2	3	Milk intake
26	Native	High school	107	<150 ug/L	Yes	Yes	0	3	Salt Intake
29	Native	Primary school education	108	<150 ug/L	Non	Non	1-2	2	Milk intake
30	Native	High school	108	<150 ug/L	Non	Non	>2	>3	Milk intake
27	Native	Primary school education	109	<150 ug/L	Non	Non	0	1	Non Intake
28	South America	University degree	109	<150 ug/L	Non	Non	0	1	Non Intake
34	Native	University degree	109	<150 ug/L	Non	Non	1-2	2	Milk intake
34	Native	University degree	109	<150 ug/L	Non	Non	1-2	>3	Milk intake
34	Native	University degree	109	<150 ug/L	Non	Non	>2	>3	Milk intake
29	Native	High school	109	<150 ug/L	Non	Yes	1-2	2	Milk intake
27	Native	High school	110	<150 ug/L	Non	Non	1-2	3	Milk intake
27	Native	High school	110	<150 ug/L	Non	Yes	0	2	Non Intake
33	Native	University degree	110	<150 ug/L	Yes	Yes	1-2	3	Milk and salt intake
33	Native	University degree	111	<150 ug/L	Non	Non	1-2	1	Milk intake
36	Native	University degree	111	<150 ug/L	Non	Non	>2	>3	Milk intake
	South America	University degree	112	<150 ug/L	Non	Non	0	0	Non Intake
26	Native	Primary school education	112	<150 ug/L	Non	Yes	1-2	2	Milk intake
23	Other	Primary school education	112	<150 ug/L	Yes	Yes	1-2	1	Milk and salt intake
	Native	not completed primary school education	113	<150 ug/L	Non	Non	0	1	Non Intake
32	Native	High school	113	<150 ug/L	Non	Non	0	2	Non Intake
31	Native	High school	113	<150 ug/L	Yes	Non	1-2	2	Milk and salt intake
27	South America	High school	114	<150 ug/L	Non	Non	1-2	1	Milk intake
32	Native	High school	114	<150 ug/L	Non	Non	1-2	2	Milk intake
30	Native	High school	114	<150 ug/L	Yes	Non	1-2	1	Milk and salt intake
37	Native	University degree	114	<150 ug/L	Yes	Yes	1-2	3	Milk and salt intake
28	Native	University degree	115	<150 ug/L	Yes	Non	0	2	Salt Intake
29	Native	University degree	115	<150 ug/L	Yes	Non	1-2	2	Milk and salt intake
28	Other	University degree	115	<150 ug/L	Non	Yes	0	1	Non Intake
37	Native	High school	115	<150 ug/L	Non	Yes	0	>3	Non Intake
32	Native	High school	115	<150 ug/L	Yes	Yes	>2	>3	Milk and salt intake
34	Native	University degree	115.7	<150 ug/L	Yes	Yes	>2	3	Milk and salt intake
24	Africa	High school	116	<150 ug/L	Non	Non	0	1	Non Intake
28	Native	Primary school education	116	<150 ug/L	Non	Non	0	3	Non Intake
31	Native	High school	116	<150 ug/L	Non	Non	1-2	3	Milk intake
31	Native	University degree	116	<150 ug/L	Non	Non	1-2	3	Milk intake
29	Native	High school	116	<150 ug/L	Yes	Non	1-2	2	Milk and salt intake
31	Africa	not completed primary school education	116	<150 ug/L	Non	Yes	1-2	0	Milk intake
33	Native	High school	117	<150 ug/L	Non	Non	>2	>3	Milk intake
30	Native	University degree	117	<150 ug/L	Yes	Non	>2	2	Milk and salt intake
36	Native	High school	117	<150 ug/L	Non	Yes	0	1	Non Intake
34	South America	Primary school education	117	<150 ug/L	Non	Yes	>2	1	Milk intake
27	Native	University degree	117	<150 ug/L	Yes	Yes	1-2	1	Milk and salt intake
26	Native	High school	118	<150 ug/L	Non	Non	0	1	Non Intake
35	Native	Primary school education	118	<150 ug/L	Yes	Non	0	2	Salt Intake
31	Native	High school	119	<150 ug/L	Non	Non	1-2	1	Milk intake
29	Native	University degree	119	<150 ug/L	Non	Non	0	3	Non Intake
26	Africa	Primary school education	119	<150 ug/L	Non	Non	1-2	3	Milk intake
32	Native	High school	119	<150 ug/L	Non	Non	1-2	3	Milk intake
33	Native	University degree	119	<150 ug/L	Non	Non	1-2	3	Milk intake
33	Native	University degree	119	<150 ug/L	Yes	Yes	1-2	3	Milk and salt intake
19	Native	not completed primary school education	120	<150 ug/L	Non	Non	1-2	2	Milk intake
29	Native	University degree	120	<150 ug/L	Yes	Non	1-2	3	Milk and salt intake
25	Native	Primary school education	120	<150 ug/L	Non	Yes	1-2	>3	Milk intake
32	Native	Primary school education	120	<150 ug/L	Yes	Yes	1-2	1	Milk and salt intake
26	Native	High school	121	<150 ug/L	Non	Non	1-2	2	Milk intake
24	South America	High school	121	<150 ug/L	Yes	Non	1-2	1	Milk and salt intake
31	Native	High school	121	<150 ug/L	Yes	Non	>2	>3	Milk and salt intake
21	Native	High school	121	<150 ug/L	Non	Yes	0	1	Non Intake
40	Native	Primary school education	121	<150 ug/L	Non	Yes	0	>3	Non Intake
31	Native	High school	122	<150 ug/L	Non	Non	1-2	1	Milk intake
27	Native	High school	122	<150 ug/L	Non	Non	1-2	2	Milk intake
24	South America	Primary school education	122	<150 ug/L	Non	Yes	0	1	Non Intake
31	Native	University degree	122	<150 ug/L	Non	Yes	1-2	2	Milk intake
34	Native	High school	122	<150 ug/L	Yes	Yes	1-2	1	Milk and salt intake
27	Native	High school	123	<150 ug/L	Non	Non	1-2	>3	Milk intake
28	Africa	Primary school education	123	<150 ug/L	Non	Yes	1-2	1	Milk intake
35	Native	Primary school education	124	<150 ug/L	Non	Non	>2	3	Milk intake
30	Native	Primary school education	124	<150 ug/L	Yes	Non	1-2	1	Milk and salt intake
32	Native	High school	125	<150 ug/L	Non	Non	0	3	Non Intake
29	Native	High school	125	<150 ug/L	Non	Non	>2	3	Milk intake
38	Native	High school	125	<150 ug/L	Non	Yes	>2	2	Milk intake
31	Other	High school	125	<150 ug/L	Non	Yes	1-2	3	Milk intake
25	Native	Primary school education	125	<150 ug/L	Non	Yes	0	>3	Non Intake
31	Native	University degree	125	<150 ug/L	Yes	Yes	>2	>3	Milk and salt intake
30	Native	University degree	126	<150 ug/L	Non	Non	0	1	Non Intake
37	South America	High school	126	<150 ug/L	Non	Non	1-2	2	Milk intake
31	Native	High school	126	<150 ug/L	Non	Non	0	3	Non Intake
20	Africa	Primary school education	126	<150 ug/L	Yes	Non	1-2	2	Milk and salt intake
31	Native	Primary school education	126	<150 ug/L	Yes	Non	1-2	3	Milk and salt intake
29	Other	not completed primary school education	127	<150 ug/L	Yes	Non	0	1	Salt Intake
38	Native	High school	127	<150 ug/L	Yes	Non	1-2	3	Milk and salt intake
26	Native	Primary school education	127	<150 ug/L	Yes	Yes	0	1	Salt Intake
22	Native	Primary school education	128	<150 ug/L	Non	Yes	1-2	1	Milk intake
			129	<150 ug/L
31	Native	University degree	129	<150 ug/L	Non	Yes	1-2	2	Milk intake
31	Native	University degree	129	<150 ug/L	Yes	Yes	1-2	2	Milk and salt intake
43	Native	High school	129	<150 ug/L	Yes	Yes	1-2	2	Milk and salt intake
27	Native	Primary school education	130	<150 ug/L	Yes	Non	1-2	2	Milk and salt intake
27	Native	High school	130	<150 ug/L	Non	Yes	1-2	1	Milk intake
33	Native	High school	130	<150 ug/L	Non	Yes	1-2	3	Milk intake
28	South America	High school	131	<150 ug/L	Non	Non	1-2	1	Milk intake
30	Native	Primary school education	131	<150 ug/L	Non	Non	1-2	1	Milk intake
31	Native	Primary school education	131	<150 ug/L	Non	Non	1-2	2	Milk intake
36	Native	High school	131	<150 ug/L	Non	Yes	0	2	Non Intake
26	Native	High school	131	<150 ug/L	Non	Yes	1-2	3	Milk intake
33	Native	High school	132	<150 ug/L	Non	Non	1-2	3	Milk intake
27	Native	University degree	132	<150 ug/L	Yes	Non	>2	0	Milk and salt intake
23	Native	Primary school education	132	<150 ug/L	Non	Yes	1-2	1	Milk intake
27	Native	Primary school education	132	<150 ug/L	Non	Yes	1-2	1	Milk intake
36	Native	University degree	132	<150 ug/L	Yes	Yes	0	3	Salt Intake
33	Native	High school	133	<150 ug/L	Non	Non	1-2	>3	Milk intake
34	Native	High school	133	<150 ug/L	Yes	Yes	1-2	2	Milk and salt intake
27	Native	Primary school education	134	<150 ug/L	Non	Non	0	2	Non Intake
26	Other	Primary school education	135	<150 ug/L	Non	Non	1-2	0	Milk intake
27	Native	High school	135	<150 ug/L	Non	Non	>2	2	Milk intake
37	Native	High school	135	<150 ug/L	Non	Yes	0	2	Non Intake
26	Native	University degree	135	<150 ug/L	Non	Yes	0	>3	Non Intake
30	Native	University degree	135	<150 ug/L	Yes	Yes	1-2	>3	Milk and salt intake
28	Native	Primary school education	136	<150 ug/L	Non	Non	>2	3	Milk intake
40	Native	Primary school education	136	<150 ug/L	Yes	Yes	1-2	2	Milk and salt intake
30	Native	High school	137	<150 ug/L	Non	Non	1-2	0	Milk intake
35	Native	High school	137	<150 ug/L	Non	Non	1-2	1	Milk intake
32	Native	Primary school education	137	<150 ug/L	Yes	Yes	1-2	2	Milk and salt intake
28	Native	High school	138	<150 ug/L	Non	Non	0	1	Non Intake
23	Native	Primary school education	138	<150 ug/L	Non	Yes	1-2	0	Milk intake
30	Native	High school	138	<150 ug/L	Yes	Yes	1-2	0	Milk and salt intake
33	Native	University degree	139	<150 ug/L	Non	Non	1-2	2	Milk intake
34	Native	High school	139	<150 ug/L	Non	Non	1-2	>3	Milk intake
41	Native	High school	139	<150 ug/L	Yes	Non	0	2	Salt Intake
30	Native	High school	140	<150 ug/L	Yes	Non	0	0	Salt Intake
32	Native	Primary school education	140	<150 ug/L	Non	Yes	1-2	2	Milk intake
30	Native	High school	140	<150 ug/L	Non	Yes	1-2	2	Milk intake
29	Native	High school	140	<150 ug/L	Non	Yes	1-2	2	Milk intake
39	Native	University degree	141	<150 ug/L	Non	Non	1-2	1	Milk intake
30	Native	Primary school education	141	<150 ug/L	Non	Non	1-2	2	Milk intake
26	Native	Primary school education	141	<150 ug/L	Non	Non	1-2	2	Milk intake
30	Native	Primary school education	142	<150 ug/L	Non	Non	1-2	0	Milk intake
34	Native	High school	142	<150 ug/L	Non	Non	1-2	1	Milk intake
30	Native	University degree	142	<150 ug/L	Non	Non	1-2	3	Milk intake
33	Native	Primary school education	143	<150 ug/L	Non	Yes	>2	1	Milk intake
	Native	Primary school education	143	<150 ug/L	Yes	Yes	1-2	1	Milk and salt intake
29	Africa	High school	143	<150 ug/L	Yes	Yes	1-2	3	Milk and salt intake
36	Native	Primary school education	144	<150 ug/L	Non	Yes	1-2	3	Milk intake
35	Native	Primary school education	144	<150 ug/L	Non	Yes	1-2	>3	Milk intake
31	Native	High school	145	<150 ug/L	Non	Non	1-2	3	Milk intake
23	Africa	Primary school education	145	<150 ug/L	Yes	Non	1-2	2	Milk and salt intake
31	Native	University degree	146	<150 ug/L	Non	Non	>2	1	Milk intake
28	Africa	Primary school education	146	<150 ug/L	Non	Non	0	2	Non Intake
31	Native	High school	146	<150 ug/L	Non	Non	1-2	3	Milk intake
37	Native	Primary school education	146	<150 ug/L	Non	Yes	1-2	2	Milk intake
25	Native	High school	146	<150 ug/L	Non	Yes	>2	2	Milk intake
27	Native	Primary school education	146	<150 ug/L	Yes	Yes	0	1	Salt Intake
			147	<150 ug/L
30	Native	Primary school education	147	<150 ug/L	Non	Non	1-2	1	Milk intake
34	Native	University degree	147	<150 ug/L	Non	Yes	1-2	1	Milk intake
38	Africa	not completed primary school education	147	<150 ug/L	Non	Yes	1-2	>3	Milk intake
35	Native	Primary school education	147	<150 ug/L	Yes	Yes	1-2	2	Milk and salt intake
			148	<150 ug/L
24	Africa	High school	148	<150 ug/L	Non	Non	1-2	2	Milk intake
26	Native	High school	148	<150 ug/L	Yes	Non	1-2	1	Milk and salt intake
26	Native	Primary school education	149	<150 ug/L	Non	Non	1-2	2	Milk intake
26	Native	University degree	149	<150 ug/L	Non	Non	1-2	2	Milk intake
34	Native	High school	149	<150 ug/L	Yes	Non	>2	3	Milk and salt intake
22	Other	not completed primary school education	149	<150 ug/L	Non	Yes	0	2	Non Intake
27	Native	Primary school education	149	<150 ug/L	Yes	Yes	1-2	3	Milk and salt intake
39	Native	Primary school education	150	>=150ug/L	Non	Non	0	1	Non Intake
29	South America	High school	150	>=150ug/L	Non	Non	0	1	Non Intake
32	Native	University degree	150	>=150ug/L	Non	Non	1-2	2	Milk intake
31	Native	High school	150	>=150ug/L	Non	Non	1-2	3	Milk intake
25	Native	Primary school education	150	>=150ug/L	Non	Non	0	>3	Non Intake
29	Native	Primary school education	150	>=150ug/L	Yes	Non	0	0	Salt Intake
37	Native	Primary school education	150	>=150ug/L	Non	Yes	1-2	>3	Milk intake
24	South America	High school	151	>=150ug/L	Non	Non	1-2	1	Milk intake
39	Native	High school	151	>=150ug/L	Yes	Non	1-2	2	Milk and salt intake
38	Native	High school	151	>=150ug/L	Non	Yes	1-2	2	Milk intake
33	Native	University degree	152	>=150ug/L	Non	Non	1-2	1	Milk intake
25	Native	Primary school education	153	>=150ug/L	Non	Non	0	1	Non Intake
34	Native	High school	153	>=150ug/L	Non	Yes	1-2	1	Milk intake
34	Native	University degree	154	>=150ug/L	Non	Non	1-2	1	Milk intake
27	Native	High school	154	>=150ug/L	Non	Non	0	3	Non Intake
33	Native	High school	154	>=150ug/L	Non	Non	1-2	3	Milk intake
30	Native	University degree	154	>=150ug/L	Non	Yes	0	2	Non Intake
28	Native	University degree	154	>=150ug/L	Yes	Yes	1-2	3	Milk and salt intake
			155	>=150ug/L
33	Native	High school	155	>=150ug/L	Yes	Yes	0	2	Salt Intake
30	Native	University degree	155	>=150ug/L	Yes	Yes	1-2	>3	Milk and salt intake
32	Native	High school	156	>=150ug/L	Yes	Non	0	1	Salt Intake
31	South America	High school	156	>=150ug/L	Yes	Non	1-2	2	Milk and salt intake
36	Native	High school	156	>=150ug/L	Yes	Non	>2	3	Milk and salt intake
21	Native	High school	157	>=150ug/L	Non	Non	1-2	1	Milk intake
32	Native	High school	157	>=150ug/L	Non	Non	1-2	3	Milk intake
35	Native	Primary school education	157	>=150ug/L	Yes	Non	1-2	>3	Milk and salt intake
34	Native	University degree	157	>=150ug/L	Yes	Yes	>2	2	Milk and salt intake
36	Native	High school	158	>=150ug/L	Yes	Yes	>2	>3	Milk and salt intake
27	Native	Primary school education	159	>=150ug/L	Non	Non	1-2	1	Milk intake
30	Native	University degree	159	>=150ug/L	Non	Non	1-2	2	Milk intake
24	Other	University degree	159	>=150ug/L	Non	Non	0	>3	Non Intake
40	Native	University degree	159	>=150ug/L	Non	Yes	>2	>3	Milk intake
31	Native	Primary school education	159	>=150ug/L	Yes	Yes	>2	1	Milk and salt intake
34	Native	University degree	160	>=150ug/L	Non	Non	1-2	2	Milk intake
31	Native	University degree	160	>=150ug/L	Non	Non	1-2	2	Milk intake
39	Native	University degree	161	>=150ug/L	Non	Yes	1-2	3	Milk intake
32	Native	University degree	161	>=150ug/L	Non	Yes	1-2	3	Milk intake
34	Native	University degree	161	>=150ug/L	Yes	Yes	1-2	>3	Milk and salt intake
32	Native	Primary school education	162	>=150ug/L	Yes	Non	>2	0	Milk and salt intake
34	Native	University degree	162	>=150ug/L	Yes	Yes	0	2	Salt Intake
36	Native	University degree	162	>=150ug/L	Yes	Yes	1-2	>3	Milk and salt intake
32	Native	High school	163	>=150ug/L	Non	Non	1-2	2	Milk intake
25	Native	University degree	163	>=150ug/L	Non	Yes	0	2	Non Intake
30	Native	University degree	163	>=150ug/L	Yes	Yes	1-2	1	Milk and salt intake
31	Native	High school	164	>=150ug/L	Non	Yes	>2	3	Milk intake
26	Native	High school	164	>=150ug/L	Yes	Yes	1-2	1	Milk and salt intake
30	Native	Primary school education	166	>=150ug/L	Non	Non	1-2	2	Milk intake
25	Native	Primary school education	166	>=150ug/L	Non	Non	1-2	2	Milk intake
40	Native	University degree	166	>=150ug/L	Non	Non	1-2	>3	Milk intake
31	Native	University degree	166	>=150ug/L	Yes	Yes	1-2	2	Milk and salt intake
27	South America	High school	167	>=150ug/L	Non	Non	1-2	>3	Milk intake
41	Native	High school	167	>=150ug/L	Yes	Yes	1-2	>3	Milk and salt intake
30	Native	High school	168	>=150ug/L	Non	Non	>2	2	Milk intake
35	Native	High school	168	>=150ug/L	Non	Yes	>2	3	Milk intake
33	Native	University degree	168	>=150ug/L	Non	Yes	1-2	>3	Milk intake
33	Native	High school	168	>=150ug/L	Yes	Yes	1-2	2	Milk and salt intake
28	Native	University degree	168	>=150ug/L	Yes	Yes	1-2	3	Milk and salt intake
31	Native	Primary school education	169	>=150ug/L	Non	Non	1-2	0	Milk intake
33	Native	High school	169	>=150ug/L	Non	Non	1-2	1	Milk intake
28	Native	High school	169	>=150ug/L	Non	Non	>2	3	Milk intake
17	South America	Primary school education	169	>=150ug/L	Yes	Non	0	2	Salt Intake
31	Native	University degree	169	>=150ug/L	Yes	Yes	0	2	Salt Intake
33	Native	High school	170	>=150ug/L	Non	Non	1-2	2	Milk intake
33	Native	High school	170	>=150ug/L	Non	Non	1-2	2	Milk intake
34	Native	High school	170	>=150ug/L	Non	Yes	1-2	3	Milk intake
24	Other	Primary school education	170	>=150ug/L	Yes	Yes	1-2	2	Milk and salt intake
29	Native	Primary school education	171	>=150ug/L	Non	Non	0	2	Non Intake
29	South America	High school	171	>=150ug/L	Yes	Non	1-2	3	Milk and salt intake
29	Native	High school	171	>=150ug/L	Non	Yes	0	3	Non Intake
31	Native	University degree	172	>=150ug/L	Non	Non	1-2	2	Milk intake
35	Native	High school	172	>=150ug/L	Yes	Non	1-2	3	Milk and salt intake
35	Africa	Iliterate	173	>=150ug/L	Non	Non	1-2	2	Milk intake
29	Native	University degree	173	>=150ug/L	Non	Non	1-2	3	Milk intake
30	Native	High school	173	>=150ug/L	Non	Yes	0	1	Non Intake
28	Native	High school	173	>=150ug/L	Yes	Yes	1-2	1	Milk and salt intake
32	Native	University degree	174	>=150ug/L	Yes	Non	>2	2	Milk and salt intake
33	Native	High school	174	>=150ug/L	Non	Yes	0	3	Non Intake
29	Native	University degree	174	>=150ug/L	Non	Yes	1-2	3	Milk intake
28	Native	Primary school education	174.8	>=150ug/L	Yes	Yes	1-2	2	Milk and salt intake
38	Native	High school	175	>=150ug/L	Yes	Yes	1-2	3	Milk and salt intake
24	Africa	High school	176	>=150ug/L	Non	Non	1-2	3	Milk intake
33	Native	not completed primary school education	176	>=150ug/L	Non	Non	1-2	>3	Milk intake
39	Native	Primary school education	176	>=150ug/L	Yes	Non	>2	2	Milk and salt intake
32	Native	University degree	176	>=150ug/L	Yes	Yes	1-2	2	Milk and salt intake
29	Native	High school	176	>=150ug/L	Yes	Yes	>2	>3	Milk and salt intake
31	Native	High school	178	>=150ug/L	Non	Non	1-2	1	Milk intake
32	Native	University degree	178	>=150ug/L	Non	Yes	1-2	1	Milk intake
33	Native	Primary school education	178	>=150ug/L	Yes	Yes	1-2	1	Milk and salt intake
24	Native	University degree	178	>=150ug/L	Yes	Yes	>2	>3	Milk and salt intake
			179	>=150ug/L
33	Native	University degree	179	>=150ug/L	Non	Non	1-2	1	Milk intake
29	Native	Primary school education	179	>=150ug/L	Non	Yes	1-2	0	Milk intake
29	Native	University degree	179	>=150ug/L	Non	Yes	1-2	1	Milk intake
32	Native	University degree	179	>=150ug/L	Yes	Yes	1-2	>3	Milk and salt intake
28	Native	Primary school education	180	>=150ug/L	Non	Non	1-2	3	Milk intake
29	Native	University degree	180	>=150ug/L	Yes	Non	1-2	0	Milk and salt intake
34	Native	High school	181	>=150ug/L	Yes	Non	0	>3	Salt Intake
39	Native	High school	181	>=150ug/L	Non	Yes	1-2	3	Milk intake
30	Native	Primary school education	182	>=150ug/L	Non	Non	>2	3	Milk intake
27	Native	Primary school education	182	>=150ug/L	Non	Yes	1-2	2	Milk intake
31	Native	High school	182	>=150ug/L	Non	Yes	1-2	>3	Milk intake
34	Native	Primary school education	182	>=150ug/L	Yes	Yes	>2	3	Milk and salt intake
34	South America	University degree	183	>=150ug/L	Non	Yes	1-2	1	Milk intake
35	Native	University degree	184	>=150ug/L	Yes	Non	1-2	>3	Milk and salt intake
33	Native	High school	185	>=150ug/L	Non	Non	1-2	3	Milk intake
33	Native	High school	185	>=150ug/L	Non	Yes	1-2	>3	Milk intake
32	Native	University degree	185	>=150ug/L	Yes	Yes	1-2	3	Milk and salt intake
			186	>=150ug/L
32	Native	University degree	186	>=150ug/L	Non	Non	1-2	3	Milk intake
34	Native	University degree	186	>=150ug/L	Yes	Non	0	>3	Salt Intake
32	Africa	Primary school education	186	>=150ug/L	Yes	Non	1-2	>3	Milk and salt intake
26	Native	High school	186	>=150ug/L	Non	Yes	1-2	>3	Milk intake
28	Native	University degree	186	>=150ug/L	Yes	Yes	0	0	Salt Intake
35	Native	High school	187	>=150ug/L	Non	Non	0	1	Non Intake
35	Native	University degree	187	>=150ug/L	Yes	Non	1-2	1	Milk and salt intake
31	Native	Primary school education	188	>=150ug/L	Non	Yes	0	1	Non Intake
34	Native	High school	188	>=150ug/L	Non	Yes	1-2	3	Milk intake
32	Native	Primary school education	188	>=150ug/L	Yes	Yes	>2	2	Milk and salt intake
19	Africa	not completed primary school education	189	>=150ug/L	Non	Non	1-2	1	Milk intake
29	Native	Primary school education	189	>=150ug/L	Non	Non	1-2	1	Milk intake
23	Native	High school	189	>=150ug/L	Non	Non	1-2	3	Milk intake
31	Native	University degree	189	>=150ug/L	Yes	Yes	1-2	2	Milk and salt intake
38	Native	High school	189	>=150ug/L	Yes	Yes	1-2	3	Milk and salt intake
			190	>=150ug/L
32	Native	University degree	190	>=150ug/L	Non	Non	1-2	2	Milk intake
22	Africa	Primary school education	191	>=150ug/L	Non	Non	0	1	Non Intake
30	Africa	Primary school education	191	>=150ug/L	Non	Non	1-2	1	Milk intake
32	Native	Primary school education	191	>=150ug/L	Yes	Non	0	2	Salt Intake
33	Native	High school	191	>=150ug/L	Non	Yes	>2	2	Milk intake
32	Native	High school	192	>=150ug/L	Non	Yes	0	3	Non Intake
29	Native	Primary school education	193	>=150ug/L	Yes	Non	1-2	1	Milk and salt intake
27	Native	High school	193	>=150ug/L	Non	Yes	1-2	2	Milk intake
33	Native	High school	193	>=150ug/L	Non	Yes	1-2	3	Milk intake
21	Native	High school	194	>=150ug/L	Non	Non	1-2	1	Milk intake
27	Native	High school	194	>=150ug/L	Yes	Non	1-2	2	Milk and salt intake
30	Native	High school	194	>=150ug/L	Yes	Non	>2	3	Milk and salt intake
32	Native	University degree	194	>=150ug/L	Yes	Yes	0	1	Salt Intake
29	Native	University degree	194	>=150ug/L	Yes	Yes	1-2	3	Milk and salt intake
29	Native	Primary school education	195	>=150ug/L	Non	Non	1-2	2	Milk intake
31	Native	University degree	195	>=150ug/L	Non	Yes	1-2	2	Milk intake
30	Africa	High school	195	>=150ug/L	Non	Yes	0	>3	Non Intake
27	Native	Primary school education	196	>=150ug/L	Non	Non	1-2	0	Milk intake
26	Native	High school	196	>=150ug/L	Yes	Non	1-2	3	Milk and salt intake
33	Native	High school	197	>=150ug/L	Yes	Yes	>2	>3	Milk and salt intake
	Native	University degree	198	>=150ug/L	Non	Non	1-2	2	Milk intake
23	Native	High school	198	>=150ug/L	Yes	Non	1-2	1	Milk and salt intake
34	Native	High school	198	>=150ug/L	Yes	Non	>2	1	Milk and salt intake
29	Native	High school	199	>=150ug/L	Non	Non	1-2	1	Milk intake
34	Native	Primary school education	200	>=150ug/L	Non	Non	1-2	1	Milk intake
35	Other	University degree	200	>=150ug/L	Non	Non	1-2	2	Milk intake
29	Native	University degree	200	>=150ug/L	Non	Yes	1-2	2	Milk intake
36	Native	High school	200	>=150ug/L	Non	Yes	>2	3	Milk intake
30	Native	High school	200	>=150ug/L	Yes	Yes	1-2	>3	Milk and salt intake
36	Native	High school	201	>=150ug/L	Yes	Yes	0	3	Salt Intake
33	Other	High school	201	>=150ug/L	Yes	Yes	1-2	3	Milk and salt intake
	Native	not completed primary school education	202	>=150ug/L	Non	Non	>2	2	Milk intake
28	South America	High school	202	>=150ug/L	Yes	Non	1-2	3	Milk and salt intake
30	Native	Primary school education	202	>=150ug/L	Non	Yes	1-2	1	Milk intake
37	Native	University degree	203	>=150ug/L	Non	Non	1-2	>3	Milk intake
28	Other	University degree	203	>=150ug/L	Non	Yes	1-2	3	Milk intake
33	Native	Primary school education	203	>=150ug/L	Yes	Yes	1-2	1	Milk and salt intake
27	Native	High school	204	>=150ug/L	Non	Non	0	1	Non Intake
37	Native	Primary school education	204	>=150ug/L	Non	Non	1-2	1	Milk intake
32	Native	High school	205	>=150ug/L	Non	Yes	1-2	2	Milk intake
37	Native	High school	205	>=150ug/L	Non	Yes	1-2	>3	Milk intake
26	Africa	Primary school education	206	>=150ug/L	Non	Non	0	2	Non Intake
34	Native	University degree	206	>=150ug/L	Yes	Non	1-2	0	Milk and salt intake
32	Native	University degree	206	>=150ug/L	Yes	Non	1-2	1	Milk and salt intake
29	Native	University degree	206	>=150ug/L	Non	Yes	1-2	2	Milk intake
37	Native	Primary school education	206	>=150ug/L	Non	Yes	1-2	3	Milk intake
27	Native	University degree	206	>=150ug/L	Non	Yes	1-2	>3	Milk intake
24	Native	Primary school education	206	>=150ug/L	Yes	Yes	0	3	Salt Intake
34	Native	High school	207	>=150ug/L	Non	Non	>2	>3	Milk intake
35	South America	High school	207	>=150ug/L	Yes	Non	1-2	1	Milk and salt intake
33	Native	University degree	207	>=150ug/L	Yes	Non	1-2	1	Milk and salt intake
34	South America	University degree	207	>=150ug/L	Yes	Yes	>2	2	Milk and salt intake
38	Native	High school	208	>=150ug/L	Non	Non	0	1	Non Intake
			209	>=150ug/L
32	Native	High school	209	>=150ug/L	Non	Non	1-2	1	Milk intake
27	Africa	Primary school education	209	>=150ug/L	Non	Non	0	2	Non Intake
30	Africa	High school	209	>=150ug/L	Non	Non	1-2	2	Milk intake
36	Native	University degree	209	>=150ug/L	Yes	Non	>2	2	Milk and salt intake
37	Native	University degree	209	>=150ug/L	Yes	Yes	0	3	Salt Intake
39	Native	Primary school education	210	>=150ug/L	Yes	Non	1-2	3	Milk and salt intake
24	South America	High school	210	>=150ug/L	Yes	Yes	0	1	Salt Intake
27	South America	High school	211	>=150ug/L	Non	Non	1-2	0	Milk intake
29	Native	Primary school education	211	>=150ug/L	Non	Non	0	1	Non Intake
18	Native	Primary school education	211	>=150ug/L	Non	Yes	1-2	>3	Milk intake
27	Native	High school	211	>=150ug/L	Yes	Yes	1-2	1	Milk and salt intake
34	Native	High school	212	>=150ug/L	Yes	Non	0	2	Salt Intake
34	Native	not completed primary school education	213	>=150ug/L	Non	Non	>2	2	Milk intake
28	Native	High school	214	>=150ug/L	Non	Yes	0	1	Non Intake
30	Native	High school	214	>=150ug/L	Yes	Yes	1-2	1	Milk and salt intake
			215	>=150ug/L
20	South America	High school	215	>=150ug/L	Non	Non	1-2	1	Milk intake
24	South America	University degree	215	>=150ug/L	Non	Non	1-2	2	Milk intake
37	Native	University degree	216	>=150ug/L	Yes	Non	>2	1	Milk and salt intake
30	Native	Primary school education	216	>=150ug/L	Non	Yes	0	2	Non Intake
28	Native	High school	216	>=150ug/L	Yes	Yes	1-2	>3	Milk and salt intake
29	Native	High school	217	>=150ug/L	Non	Non	1-2	>3	Milk intake
20	Africa	Primary school education	218	>=150ug/L	Yes	Non	1-2	1	Milk and salt intake
30	Native	High school	219	>=150ug/L	Non	Yes	1-2	2	Milk intake
30	South America	University degree	220	>=150ug/L	Non	Non	1-2	1	Milk intake
29	Native	High school	220	>=150ug/L	Non	Non	>2	1	Milk intake
30	Africa	High school	220	>=150ug/L	Non	Yes	1-2	3	Milk intake
31	Native	University degree	220	>=150ug/L	Yes	Yes	1-2	1	Milk and salt intake
31	Native	High school	220	>=150ug/L	Yes	Yes	1-2	3	Milk and salt intake
31	Native	Primary school education	221	>=150ug/L	Non	Non	1-2	2	Milk intake
28	Other	University degree	221	>=150ug/L	Yes	Non	1-2	0	Milk and salt intake
29	Native	University degree	221	>=150ug/L	Non	Yes	1-2	>3	Milk intake
32	Native	University degree	221	>=150ug/L	Yes	Yes	1-2	3	Milk and salt intake
27	Native	High school	222	>=150ug/L	Non	Non	1-2	3	Milk intake
33	Native	High school	222	>=150ug/L	Non	Non	1-2	3	Milk intake
31	Native	Primary school education	222	>=150ug/L	Non	Yes	1-2	>3	Milk intake
21	Native	University degree	222	>=150ug/L	Yes	Yes	>2	1	Milk and salt intake
			223	>=150ug/L
27	Native	High school	223	>=150ug/L	Non	Yes	1-2	3	Milk intake
28	Native	University degree	226	>=150ug/L	Yes	Non	>2	2	Milk and salt intake
			227	>=150ug/L
			227	>=150ug/L
31	Native	High school	227	>=150ug/L	Yes	Yes	1-2	3	Milk and salt intake
31	Native	Primary school education	228	>=150ug/L	Non	Yes	>2	2	Milk intake
31	Native	University degree	229	>=150ug/L	Yes	Non	1-2	>3	Milk and salt intake
31	Native	University degree	229	>=150ug/L	Yes	Yes	1-2	3	Milk and salt intake
30	Native	High school	230	>=150ug/L	Yes	Non	0	3	Salt Intake
31	Native	Primary school education	230	>=150ug/L	Non	Yes	1-2	1	Milk intake
35	Native	High school	230	>=150ug/L	Non	Yes	1-2	2	Milk intake
38	Native	University degree	230	>=150ug/L	Non	Yes	1-2	3	Milk intake
28	Native	High school	230	>=150ug/L	Non	Yes	1-2	>3	Milk intake
24	Native	High school	230	>=150ug/L	Yes	Yes	0	0	Salt Intake
26	Native	Primary school education	231	>=150ug/L	Non	Non	1-2	2	Milk intake
23	Africa	Primary school education	231	>=150ug/L	Yes	Non	1-2	1	Milk and salt intake
36	Native	High school	231	>=150ug/L	Yes	Yes	1-2	>3	Milk and salt intake
31	Native	University degree	232	>=150ug/L	Yes	Non	1-2	3	Milk and salt intake
28	Native	High school	233	>=150ug/L	Non	Yes	0	2	Non Intake
31	Africa	Primary school education	233	>=150ug/L	Non	Yes	1-2	2	Milk intake
42	Africa	Iliterate	235	>=150ug/L	Non	Non	>2	>3	Milk intake
37	Native	Primary school education	235	>=150ug/L	Yes	Non	1-2	3	Milk and salt intake
30	Native	High school	236	>=150ug/L	Non	Non	1-2	3	Milk intake
31	Native	University degree	236	>=150ug/L	Yes	Non	1-2	2	Milk and salt intake
28	Native	University degree	236	>=150ug/L	Non	Yes	1-2	2	Milk intake
	Native	University degree	236	>=150ug/L	Yes	Yes	1-2	3	Milk and salt intake
25	Native	Primary school education	238	>=150ug/L	Non	Yes	1-2	2	Milk intake
24	Native	Primary school education	240	>=150ug/L	Non	Non	1-2	2	Milk intake
29	South America	University degree	240	>=150ug/L	Non	Yes	1-2	1	Milk intake
32	Native	High school	240	>=150ug/L	Yes	Yes	1-2	2	Milk and salt intake
38	Native	University degree	241	>=150ug/L	Non	Non	0	0	Non Intake
22	Native	Primary school education	241	>=150ug/L	Yes	Non	1-2	1	Milk and salt intake
26	Native	High school	243	>=150ug/L	Non	Non	1-2	2	Milk intake
30	Native	University degree	243	>=150ug/L	Non	Yes	1-2	1	Milk intake
29	Native	High school	243	>=150ug/L	Non	Yes	1-2	>3	Milk intake
32	Native	Primary school education	244	>=150ug/L	Non	Yes	1-2	1	Milk intake
29	Native	University degree	244	>=150ug/L	Non	Yes	1-2	2	Milk intake
36	Native	High school	244	>=150ug/L	Non	Yes	>2	3	Milk intake
32	Other	High school	245	>=150ug/L	Non	Non	>2	2	Milk intake
34	Native	Primary school education	247	>=150ug/L	Yes	Non	1-2	1	Milk and salt intake
37	Native	University degree	247	>=150ug/L	Non	Yes	1-2	3	Milk intake
29	Native	High school	247	>=150ug/L	Yes	Yes	1-2	2	Milk and salt intake
			248	>=150ug/L
38	South America	High school	248	>=150ug/L	Non	Non	1-2	1	Milk intake
30	Native	High school	248	>=150ug/L	Yes	Non	>2	3	Milk and salt intake
35	Native	High school	248	>=150ug/L	Yes	Non	1-2	>3	Milk and salt intake
32	Other	High school	249	>=150ug/L	Non	Non	1-2	>3	Milk intake
36	Native	University degree	249	>=150ug/L	Yes	Yes	1-2	1	Milk and salt intake
26	Native	Primary school education	250	>=150ug/L	Non	Yes	>2	1	Milk intake
27	Native	Primary school education	251	>=150ug/L	Yes	Non	>2	2	Milk and salt intake
36	Native	High school	251	>=150ug/L	Yes	Yes	1-2	>3	Milk and salt intake
39	Native	University degree	252	>=150ug/L	Yes	Yes	>2	>3	Milk and salt intake
28	Native	Primary school education	255	>=150ug/L	Non	Non	1-2	3	Milk intake
19	South America	Primary school education	255	>=150ug/L	Yes	Non	>2	0	Milk and salt intake
28	Native	University degree	255	>=150ug/L	Yes	Yes	1-2	0	Milk and salt intake
37	Native	University degree	256	>=150ug/L	Non	Non	>2	2	Milk intake
			258	>=150ug/L
38	Native	University degree	258	>=150ug/L	Yes	Non	1-2	>3	Milk and salt intake
26	Native	High school	258	>=150ug/L	Non	Yes	1-2	1	Milk intake
33	Native	Primary school education	258	>=150ug/L	Non	Yes	1-2	1	Milk intake
28	Native	University degree	259	>=150ug/L	Yes	Non	0	3	Salt Intake
37	Native	High school	259	>=150ug/L	Yes	Yes	1-2	3	Milk and salt intake
33	Native	High school	260	>=150ug/L	Yes	Non	1-2	2	Milk and salt intake
27	Native	High school	260	>=150ug/L	Yes	Yes	1-2	1	Milk and salt intake
35	Native	High school	261	>=150ug/L	Non	Non	1-2	1	Milk intake
29	Native	University degree	261	>=150ug/L	Non	Non	>2	>3	Milk intake
34	Native	University degree	261	>=150ug/L	Yes	Yes	1-2	>3	Milk and salt intake
28	South America	High school	262	>=150ug/L	Yes	Yes	1-2	3	Milk and salt intake
33	Native	Primary school education	263	>=150ug/L	Non	Yes	1-2	3	Milk intake
33	South America	University degree	263	>=150ug/L	Yes	Yes	1-2	3	Milk and salt intake
31	Native	High school	265	>=150ug/L	Non	Yes	>2	3	Milk intake
			266	>=150ug/L
35	Native	High school	266	>=150ug/L	Yes	Yes	1-2	2	Milk and salt intake
30	Africa	Primary school education	266	>=150ug/L	Yes	Yes	1-2	>3	Milk and salt intake
32	Native	University degree	267	>=150ug/L	Non	Yes	1-2	2	Milk intake
32	Native	High school	268	>=150ug/L	Yes	Yes	1-2	2	Milk and salt intake
38	Native	Primary school education	268	>=150ug/L	Yes	Yes	1-2	3	Milk and salt intake
25	Native	Primary school education	270	>=150ug/L	Non	Yes	>2	1	Milk intake
27	Native	High school	270	>=150ug/L	Non	Yes	1-2	2	Milk intake
24	South America	High school	271	>=150ug/L	Non	Non	1-2	1	Milk intake
26	Other	University degree	273	>=150ug/L	Non	Yes	1-2	0	Milk intake
23	Native	University degree	273	>=150ug/L	Non	Yes	1-2	2	Milk intake
30	Native	University degree	274	>=150ug/L	Non	Yes	1-2	1	Milk intake
28	Native	Primary school education	276	>=150ug/L	Non	Non	1-2	2	Milk intake
34	Native	High school	278	>=150ug/L	Non	Yes	1-2	3	Milk intake
31	Other	University degree	278	>=150ug/L	Non	Yes	1-2	>3	Milk intake
30	Other	Primary school education	279	>=150ug/L	Yes	Yes	0	2	Salt Intake
28	Native	High school	281	>=150ug/L	Non	Non	1-2	0	Milk intake
40	Native	High school	281	>=150ug/L	Non	Yes	1-2	>3	Milk intake
30	Native	High school	282	>=150ug/L	Non	Non	1-2	1	Milk intake
28	Native	High school	283	>=150ug/L	Non	Non	1-2	1	Milk intake
37	Native	Primary school education	283	>=150ug/L	Yes	Non	0	>3	Salt Intake
26	Native	University degree	284	>=150ug/L	Non	Non	0	>3	Non Intake
35	Native	University degree	285	>=150ug/L	Yes	Yes	1-2	2	Milk and salt intake
36	Native	Primary school education	286	>=150ug/L	Non	Yes	>2	3	Milk intake
	Native	not completed primary school education	288	>=150ug/L	Non	Non	>2	1	Milk intake
29	Native	High school	289	>=150ug/L	Non	Yes	1-2	3	Milk intake
24	Africa	not completed primary school education	290	>=150ug/L	Non	Yes	1-2	>3	Milk intake
34	Native	Primary school education	290	>=150ug/L	Yes	Yes	0	1	Salt Intake
32	Native	High school	291	>=150ug/L	Non	Yes	1-2	2	Milk intake
36	Native	University degree	292	>=150ug/L	Non	Yes	1-2	>3	Milk intake
33	Native	Primary school education	293	>=150ug/L	Non	Yes	0	2	Non Intake
29	Other	Primary school education	295	>=150ug/L	Non	Yes	1-2	3	Milk intake
29	Native	University degree	296	>=150ug/L	Non	Non	1-2	2	Milk intake
33	Native	University degree	296	>=150ug/L	Non	Yes	1-2	1	Milk intake
31	Native	Primary school education	296	>=150ug/L	Yes	Yes	0	2	Salt Intake
39	Native	University degree	296	>=150ug/L	Yes	Yes	>2	>3	Milk and salt intake
29	Native	Primary school education	297	>=150ug/L	Non	Non	1-2	1	Milk intake
30	Native	University degree	298	>=150ug/L	Yes	Yes	>2	3	Milk and salt intake
34	Native	University degree	299	>=150ug/L	Yes	Non	>2	2	Milk and salt intake
31	Other	High school	300	>=150ug/L	Non	Non	0	1	Non Intake
35	Native	High school	300	>=150ug/L	Yes	Non	>2	>3	Milk and salt intake
31	Native	High school	300	>=150ug/L	Yes	Yes	0	3	Salt Intake
31	Native	University degree	301	>=150ug/L	Yes	Yes	1-2	>3	Milk and salt intake
27	Native	High school	302	>=150ug/L	Non	Non	1-2	1	Milk intake
30	Native	University degree	302	>=150ug/L	Non	Yes	1-2	3	Milk intake
33	Native	Primary school education	303	>=150ug/L	Yes	Non	1-2	2	Milk and salt intake
32	Native	Primary school education	303	>=150ug/L	Non	Yes	1-2	2	Milk intake
30	Native	Primary school education	306	>=150ug/L	Non	Non	1-2	>3	Milk intake
32	Native	High school	306	>=150ug/L	Non	Yes	>2	1	Milk intake
23	South America	High school	307	>=150ug/L	Yes	Non	1-2	2	Milk and salt intake
32	Native	University degree	307	>=150ug/L	Non	Yes	0	2	Non Intake
28	Native	University degree	309	>=150ug/L	Non	Yes	1-2	2	Milk intake
32	South America	High school	309	>=150ug/L	Yes	Yes	1-2	2	Milk and salt intake
31	Native	University degree	310	>=150ug/L	Non	Non	1-2	3	Milk intake
39	South America	University degree	310	>=150ug/L	Non	Yes	1-2	3	Milk intake
	Other	High school	311	>=150ug/L	Yes	Non	0	2	Salt Intake
33	Native	University degree	311	>=150ug/L	Yes	Non	>2	2	Milk and salt intake
30	Native	High school	311	>=150ug/L	Yes	Yes	0	2	Salt Intake
			313	>=150ug/L
31	Native	High school	314	>=150ug/L	Non	Yes	0	1	Non Intake
28	Native	Primary school education	315	>=150ug/L	Non	Yes	1-2	2	Milk intake
40	Native	High school	316	>=150ug/L	Non	Non	1-2	2	Milk intake
29	Native	Primary school education	316	>=150ug/L	Non	Non	>2	2	Milk intake
27	Native	High school	316	>=150ug/L	Non	Yes	1-2	1	Milk intake
32	Native	University degree	317	>=150ug/L	Non	Yes	1-2	>3	Milk intake
36	Native	High school	319	>=150ug/L	Yes	Yes	0	2	Salt Intake
36	Native	High school	321	>=150ug/L	Non	Non	1-2	2	Milk intake
31	Native	High school	321	>=150ug/L	Yes	Yes	0	3	Salt Intake
33	Native	High school	322	>=150ug/L	Yes	Yes	1-2	3	Milk and salt intake
27	South America	High school	324	>=150ug/L	Non	Non	1-2	2	Milk intake
32	Native	High school	324	>=150ug/L	Yes	Non	>2	>3	Milk and salt intake
	Native	University degree	325	>=150ug/L	Yes	Non	>2	>3	Milk and salt intake
39	Native	University degree	325	>=150ug/L	Non	Yes	1-2	2	Milk intake
30	Native	High school	325	>=150ug/L	Yes	Yes	1-2	0	Milk and salt intake
27	Native	University degree	325	>=150ug/L	Yes	Yes	1-2	2	Milk and salt intake
34	Native	University degree	327	>=150ug/L	Yes	Yes	1-2	>3	Milk and salt intake
			328	>=150ug/L
35	Native	Primary school education	328	>=150ug/L	Non	Yes	1-2	>3	Milk intake
34	Native	University degree	328	>=150ug/L	Yes	Yes	1-2	1	Milk and salt intake
34	Native	High school	330	>=150ug/L	Non	Yes	1-2	1	Milk intake
30	Native	University degree	331	>=150ug/L	Non	Yes	1-2	2	Milk intake
37	Native	University degree	331	>=150ug/L	Yes	Yes	>2	1	Milk and salt intake
30	Native	Primary school education	332	>=150ug/L	Yes	Yes	>2	>3	Milk and salt intake
39	Native	Primary school education	334	>=150ug/L	Non	Yes	1-2	1	Milk intake
32	Native	University degree	335	>=150ug/L	Non	Yes	1-2	1	Milk intake
			338	>=150ug/L
27	Other	University degree	338	>=150ug/L	Yes	Non	1-2	2	Milk and salt intake
34	Native	High school	339	>=150ug/L	Non	Yes	1-2	2	Milk intake
29	Native	University degree	340	>=150ug/L	Yes	Non	1-2	2	Milk and salt intake
36	South America	High school	341	>=150ug/L	Non	Non	1-2	1	Milk intake
28	Native	High school	341	>=150ug/L	Non	Non	1-2	1	Milk intake
36	Native	High school	341	>=150ug/L	Yes	Non	>2	3	Milk and salt intake
32	Native	University degree	342	>=150ug/L	Non	Yes	1-2	3	Milk intake
32	Native	High school	342	>=150ug/L	Yes	Yes	1-2	2	Milk and salt intake
34	Native	University degree	346	>=150ug/L	Non	Yes	>2	3	Milk intake
20	Native	not completed primary school education	348	>=150ug/L	Non	Yes	1-2	1	Milk intake
24	Africa	High school	351	>=150ug/L	Non	Non	1-2	2	Milk intake
28	Native	University degree	352	>=150ug/L	Non	Non	>2	3	Milk intake
	Native	High school	352	>=150ug/L	Non	Yes	1-2	2	Milk intake
28	Native	University degree	354	>=150ug/L	Yes	Yes	1-2	1	Milk and salt intake
33	Native	High school	354	>=150ug/L	Yes	Yes	>2	2	Milk and salt intake
25	Native	University degree	356	>=150ug/L	Non	Non	0	3	Non Intake
29	Native	High school	357	>=150ug/L	Non	Non	1-2	1	Milk intake
35	Native	High school	357	>=150ug/L	Non	Non	1-2	2	Milk intake
34	Other	High school	358	>=150ug/L	Non	Non	1-2	1	Milk intake
22	South America	Primary school education	363	>=150ug/L	Non	Non	1-2	1	Milk intake
32	Native	High school	367	>=150ug/L	Non	Yes	1-2	2	Milk intake
30	Native	High school	369	>=150ug/L	Non	Non	>2	0	Milk intake
39	Native	University degree	372	>=150ug/L	Non	Non	1-2	1	Milk intake
34	Native	University degree	372	>=150ug/L	Non	Yes	0	3	Non Intake
25	South America	High school	373	>=150ug/L	Non	Non	1-2	2	Milk intake
37	Native	University degree	374	>=150ug/L	Non	Yes	1-2	2	Milk intake
37	Native	High school	374	>=150ug/L	Yes	Yes	1-2	1	Milk and salt intake
26	Native	High school	378	>=150ug/L	Non	Yes	1-2	1	Milk intake
31	Native	University degree	382	>=150ug/L	Non	Yes	1-2	3	Milk intake
28	Native	University degree	383	>=150ug/L	Non	Yes	1-2	3	Milk intake
28	Native	Primary school education	388	>=150ug/L	Yes	Yes	>2	2	Milk and salt intake
36	Native	Primary school education	390	>=150ug/L	Non	Non	1-2	2	Milk intake
40	Native	not completed primary school education	394	>=150ug/L	Non	Yes	1-2	>3	Milk intake
33	Africa	Primary school education	395	>=150ug/L	Non	Non	1-2	0	Milk intake
28	Native	High school	395	>=150ug/L	Yes	Yes	1-2	>3	Milk and salt intake
35	Native	University degree	397	>=150ug/L	Non	Yes	1-2	2	Milk intake
30	Native	University degree	402	>=150ug/L	Non	Non	1-2	2	Milk intake
21	South America	High school	403	>=150ug/L	Non	Yes	1-2	3	Milk intake
23	Native	Primary school education	403	>=150ug/L	Yes	Yes	1-2	2	Milk and salt intake
34	Native	High school	404	>=150ug/L	Non	Non	1-2	1	Milk intake
27	Native	University degree	404	>=150ug/L	Yes	Yes	1-2	2	Milk and salt intake
34	South America	University degree	404	>=150ug/L	Yes	Yes	1-2	2	Milk and salt intake
37	Africa	not completed primary school education	405	>=150ug/L	Non	Non	1-2	0	Milk intake
36	Native	University degree	405	>=150ug/L	Non	Yes	0	2	Non Intake
30	Native	Primary school education	405	>=150ug/L	Yes	Yes	1-2	3	Milk and salt intake
26	Native	High school	407	>=150ug/L	Non	Yes	1-2	>3	Milk intake
29	Native	University degree	411	>=150ug/L	Non	Yes	1-2	1	Milk intake
22	South America	Primary school education	413	>=150ug/L	Non	Non	1-2	0	Milk intake
34	Native	High school	414	>=150ug/L	Yes	Non	1-2	>3	Milk and salt intake
32	Native	High school	414	>=150ug/L	Non	Yes	1-2	>3	Milk intake
31	Native	High school	415	>=150ug/L	Yes	Non	1-2	>3	Milk and salt intake
			419	>=150ug/L
28	Native	University degree	421	>=150ug/L	Non	Yes	1-2	2	Milk intake
38	Native	High school	422	>=150ug/L	Yes	Yes	1-2	1	Milk and salt intake
39	Native	University degree	423	>=150ug/L	Yes	Yes	0	0	Salt Intake
36	Native	High school	426	>=150ug/L	Non	Yes	1-2	1	Milk intake
37	Native	Primary school education	426	>=150ug/L	Non	Yes	0	>3	Non Intake
30	Native	Primary school education	436	>=150ug/L	Non	Yes	0	2	Non Intake
28	Native	Primary school education	437	>=150ug/L	Non	Non	>2	1	Milk intake
24	Native	Primary school education	437	>=150ug/L	Non	Yes	1-2	2	Milk intake
35	Native	High school	437	>=150ug/L	Yes	Yes	>2	1	Milk and salt intake
35	Native	University degree	438	>=150ug/L	Yes	Yes	1-2	>3	Milk and salt intake
29	Native	University degree	441	>=150ug/L	Yes	Non	1-2	2	Milk and salt intake
29	Native	University degree	443	>=150ug/L	Yes	Non	1-2	>3	Milk and salt intake
35	South America	High school	447	>=150ug/L	Non	Non	0	0	Non Intake
24	Native	Primary school education	448	>=150ug/L	Yes	Non	1-2	1	Milk and salt intake
42	Native	University degree	454	>=150ug/L	Yes	Yes	1-2	3	Milk and salt intake
			456	>=150ug/L
25	Native	Primary school education	457	>=150ug/L	Non	Non	1-2	2	Milk intake
20	South America	not completed primary school education	459	>=150ug/L	Yes	Yes	0	0	Salt Intake
27	Africa	not completed primary school education	460	>=150ug/L	Non	Non	0	3	Non Intake
22	South America	University degree	469	>=150ug/L	Yes	Non	1-2	1	Milk and salt intake
34	Native	Primary school education	471	>=150ug/L	Yes	Yes	1-2	1	Milk and salt intake
45	Native	High school	471	>=150ug/L	Yes	Yes	1-2	>3	Milk and salt intake
38	Native	High school	472	>=150ug/L	Non	Yes	1-2	>3	Milk intake
30	Native	University degree	476	>=150ug/L	Yes	Yes	1-2	>3	Milk and salt intake
33	Native	Primary school education	477	>=150ug/L	Yes	Non	1-2	>3	Milk and salt intake
	South America	Primary school education	478	>=150ug/L	Non	Non	1-2	1	Milk intake
26	Native	High school	485	>=150ug/L	Non	Yes	1-2	3	Milk intake
26	Native	High school	493	>=150ug/L	Yes	Yes	1-2	3	Milk and salt intake
32	South America	Primary school education	497	>=150ug/L	Non	Yes	>2	2	Milk intake
34	Native	Primary school education	498	>=150ug/L	Yes	Yes	0	2	Salt Intake
25	Native	High school	500	>=150ug/L	Non	Yes	>2	>3	Milk intake
28	Native	University degree	509	>=150ug/L	Non	Yes	1-2	2	Milk intake
31	South America	Primary school education	513	>=150ug/L	Non	Non	1-2	1	Milk intake
27	Native	Primary school education	518	>=150ug/L	Non	Non	1-2	0	Milk intake
31	South America	Primary school education	527	>=150ug/L	Non	Non	1-2	>3	Milk intake
32	Native	High school	528	>=150ug/L	Non	Yes	0	>3	Non Intake
31	Africa	not completed primary school education	537	>=150ug/L	Yes	Yes	1-2	1	Milk and salt intake
25	Native	Primary school education	541	>=150ug/L	Non	Yes	1-2	2	Milk intake
34	Native	not completed primary school education	553	>=150ug/L	Yes	Yes	>2	2	Milk and salt intake
31	Native	High school	557	>=150ug/L	Yes	Yes	1-2	0	Milk and salt intake
27	Native	High school	560	>=150ug/L	Non	Yes	>2	1	Milk intake
32	Native	High school	568	>=150ug/L	Yes	Non	1-2	>3	Milk and salt intake
32	Native	High school	572	>=150ug/L	Yes	Yes	1-2	1	Milk and salt intake
36	Native	Primary school education	577	>=150ug/L	Non	Yes	1-2	1	Milk intake
31	Native	University degree	593	>=150ug/L	Non	Yes	1-2	>3	Milk intake
25	Native	High school	596	>=150ug/L	Yes	Yes	1-2	2	Milk and salt intake
33	Native	Primary school education	601	>=150ug/L	Non	Yes	1-2	>3	Milk intake
33	Native	University degree	605	>=150ug/L	Non	Yes	0	3	Non Intake
38	South America	High school	615	>=150ug/L	Yes	Yes	>2	>3	Milk and salt intake
34	Native	University degree	619	>=150ug/L	Yes	Yes	1-2	2	Milk and salt intake
25	Native	Primary school education	622	>=150ug/L	Non	Non	1-2	1	Milk intake
39	South America	University degree	625	>=150ug/L	Non	Yes	1-2	>3	Milk intake
29	Native	Primary school education	629	>=150ug/L	Yes	Yes	0	>3	Salt Intake
26	Native	Primary school education	636	>=150ug/L	Non	Yes	>2	>3	Milk intake
29	Native	Primary school education	661	>=150ug/L	Yes	Yes	1-2	2	Milk and salt intake
39	Native	High school	684	>=150ug/L	Non	Yes	>2	3	Milk intake
36	Native	University degree	693	>=150ug/L	Yes	Non	1-2	3	Milk and salt intake
36	Native	University degree	700	>=150ug/L	Yes	Yes	1-2	3	Milk and salt intake
34	Native	High school	703	>=150ug/L	Non	Yes	1-2	2	Milk intake
	Native	High school	706	>=150ug/L	Non	Non	1-2	0	Milk intake
35	Native	High school	706	>=150ug/L	Yes	Yes	1-2	2	Milk and salt intake
33	Native	Primary school education	710	>=150ug/L	Non	Non	1-2	1	Milk intake
20	Africa	Primary school education	723	>=150ug/L	Non	Non	1-2	2	Milk intake
34	Native	University degree	739	>=150ug/L	Non	Yes	1-2	3	Milk intake
30	Native	University degree	745	>=150ug/L	Non	Yes	1-2	1	Milk intake
38	Africa	High school	755	>=150ug/L	Yes	Yes	>2	2	Milk and salt intake
36	Native	High school	756	>=150ug/L	Non	Non	>2	3	Milk intake
28	Native	University degree	759	>=150ug/L	Yes	Yes	1-2	3	Milk and salt intake
31	Other	High school	767	>=150ug/L	Non	Yes	0	1	Non Intake
30	Native	University degree	767	>=150ug/L	Yes	Yes	1-2	>3	Milk and salt intake
32	Native	High school	774	>=150ug/L	Non	Non	1-2	>3	Milk intake
24	Native	University degree	801	>=150ug/L	Non	Yes	1-2	1	Milk intake
28	Native	University degree	825	>=150ug/L	Non	Yes	1-2	1	Milk intake
23	Native	Primary school education	828	>=150ug/L	Yes	Yes	1-2	3	Milk and salt intake
36	Native	University degree	833	>=150ug/L	Yes	Yes	0	3	Salt Intake
33	Native	Primary school education	834	>=150ug/L	Non	Yes	1-2	0	Milk intake
32	Native	University degree	844	>=150ug/L	Yes	Yes	>2	2	Milk and salt intake
38	South America	High school	857	>=150ug/L	Non	Yes	1-2	2	Milk intake
29	Native	University degree	873	>=150ug/L	Non	Yes	0	1	Non Intake
31	Native	University degree	875	>=150ug/L	Non	Non	1-2	>3	Milk intake
26	Native	University degree	941	>=150ug/L	Non	Yes	1-2	2	Milk intake
26	Native	High school	944	>=150ug/L	Non	Non	0	2	Non Intake
28	Native	High school	952	>=150ug/L	Non	Yes	1-2	2	Milk intake
	Native	High school	961	>=150ug/L	Non	Yes	1-2	>3	Milk intake
30	Native	High school	963	>=150ug/L	Non	Yes	0	2	Non Intake
32	Native	University degree	968	>=150ug/L	Yes	Non	>2	2	Milk and salt intake
33	Native	University degree	969	>=150ug/L	Yes	Non	>2	1	Milk and salt intake
31	South America	University degree	977	>=150ug/L	Yes	Yes	1-2	1	Milk and salt intake
29	Native	High school	985	>=150ug/L	Non	Yes	1-2	3	Milk intake
37	Native	High school	1000	>=150ug/L	Yes	Non	1-2	3	Milk and salt intake
36	Native	High school	1062	>=150ug/L	Non	Non	0	1	Non Intake
38	Native	Primary school education	1192	>=150ug/L	Yes	Yes	1-2	3	Milk and salt intake
35			1245	>=150ug/L
39	Native	University degree	1258	>=150ug/L	Yes	Yes	1-2	>3	Milk and salt intake
35	Native	Primary school education	1359	>=150ug/L	Non	Yes	0	1	Non Intake
38	Native	University degree	1400	>=150ug/L	Non	Non	1-2	3	Milk intake
30	South America	High school	1401	>=150ug/L	Yes	Yes	1-2	2	Milk and salt intake
25	Native	High school	1585	>=150ug/L	Non	Yes	1-2	1	Milk intake
25	Other	Primary school education	1640	>=150ug/L	Non	Non	1-2	2	Milk intake
31	Native	Primary school education	1803	>=150ug/L	Non	Non	>2	1	Milk intake
31	Native	High school	1863	>=150ug/L	Non	Yes	1-2	3	Milk intake
31	Native	University degree	1877	>=150ug/L	Non	Yes	1-2	0	Milk intake
38	Native	High school	1884	>=150ug/L	Non	Non	1-2	1	Milk intake
31	Native	University degree	2072	>=150ug/L	Yes	Non	1-2	2	Milk and salt intake
38	Native	High school	2386	>=150ug/L	Non	Non	0	3	Non Intake
37	South America	High school	2404	>=150ug/L	Non	Yes	1-2	0	Milk intake
29	Native	High school	2466	>=150ug/L	Yes	Non	>2	3	Milk and salt intake
24	Native	High school	2572	>=150ug/L	Yes	Yes	1-2	3	Milk and salt intake
30	South America	High school	2700	>=150ug/L	Non	Yes	1-2	1	Milk intake
26	Native	University degree	2867	>=150ug/L	Yes	Yes	0	2	Salt Intake
29	Native	High school	3340	>=150ug/L	Non	Non	1-2	1	Milk intake
34	South America	High school	3400	>=150ug/L	Yes	Yes	0	3	Salt Intake
27	Native	Primary school education	4706	>=150ug/L	Non	Yes	>2	1	Milk intake
26	Native	University degree	6000	>=150ug/L	Non	Yes	1-2	2	Milk intake
26	Native	High school	6000	>=150ug/L	Non	Yes	>2	2	Milk intake
22	Native	Primary school education	7454	>=150ug/L	Yes	Yes	1-2	2	Milk and salt intake
34	Native	University degree	7600	>=150ug/L	Yes	Non	1-2	1	Milk and salt intake
32	Native	High school	9999	>=150ug/L	Non	Non	1-2	1	Milk intake
39	Native	University degree	9999	>=150ug/L	Non	Non	1-2	1	Milk intake
20	Native	Primary school education	9999	>=150ug/L	Non	Non	0	2	Non Intake
37	Native	High school	9999	>=150ug/L	Non	Non	1-2	3	Milk intake
34	Native	High school	9999	>=150ug/L	Yes	Non	1-2	2	Milk and salt intake
28	Other	University degree	9999	>=150ug/L	Yes	Non	1-2	3	Milk and salt intake
33	South America	High school	9999	>=150ug/L	Non	Yes	0	2	Non Intake
28	Native	High school	9999	>=150ug/L	Non	Yes	1-2	2	Milk intake
34	Native	University degree	9999	>=150ug/L	Non	Yes	1-2	2	Milk intake
36	Native	High school	9999	>=150ug/L	Yes	Yes	1-2	2	Milk and salt intake
33	Native	Primary school education	14000	>=150ug/L	Non	Yes	1-2	1	Milk intake
28	Native	Primary school education	16000	>=150ug/L	Non	Non	1-2	0	Milk intake
35	Native	High school	30000	>=150ug/L	Yes	Non	0	2	Salt Intake
